# Supplementary material for: Pan-Cancer Analysis Reveals PPRC1 as a Novel Prognostic Biomarker in Ovarian Cancer and Hepatocellular Carcinoma
Source: Medicina (Kaunas). 2023 Apr 17;59(4):784. doi: 10.3390/medicina59040784 (PMC10146118; doi:10.3390/medicina59040784)
Supplement: Supplementary file 1 [file medicina-59-00784-s001.zip]

Archive with 1 entries (1 files):
- medicina-2152176-supplementary.pdf
